# Supplementary material for: Genes in loci genetically associated with polycystic ovary syndrome are dynamically expressed in human fetal gonadal, metabolic and brain tissues
Source: Front Endocrinol (Lausanne). 2023 May 8;14:1149473. doi: 10.3389/fendo.2023.1149473 (PMC10201802; doi:10.3389/fendo.2023.1149473)
Supplement: Supplementary file 1 [file Table_1.xlsx]

## Sheet: gonads
Table S1 Characteristics (age and gender) of gonadal tissues analysed in this study.
Sample	Tissue	age	age_days	Sex
Ovary.4wpc.1	Ovary	4	28	Female
Ovary.4wpc.2	Ovary	4	28	Female
Ovary.5wpc.3	Ovary	5	35	Female
Ovary.6wpc.4	Ovary	6	42	Female
Ovary.7wpc.5	Ovary	7	49	Female
Ovary.7wpc.6	Ovary	7	49	Female
Ovary.8wpc.7	Ovary	8	56	Female
Ovary.8wpc.8	Ovary	8	56	Female
Ovary.9wpc.9	Ovary	9	63	Female
Ovary.10wpc.10	Ovary	10	70	Female
Ovary.10wpc.11	Ovary	10	70	Female
Ovary.11wpc.12	Ovary	11	77	Female
Ovary.12wpc.13	Ovary	12	84	Female
Ovary.12wpc.14	Ovary	12	84	Female
Ovary.13wpc.15	Ovary	13	91	Female
Ovary.16wpc.16	Ovary	16	112	Female
Ovary.18wpc.17	Ovary	18	126	Female
Ovary.18wpc.18	Ovary	18	126	Female
Testis.4wpc.1	Testis	4	28	Male
Testis.5wpc.2	Testis	5	35	Male
Testis.5wpc.3	Testis	5	35	Male
Testis.6wpc.4	Testis	6	42	Male
Testis.6wpc.5	Testis	6	42	Male
Testis.7wpc.6	Testis	7	49	Male
Testis.7wpc.7	Testis	7	49	Male
Testis.7wpc.8	Testis	7	49	Male
Testis.8wpc.9	Testis	8	56	Male
Testis.8wpc.10	Testis	8	56	Male
Testis.8wpc.11	Testis	8	56	Male
Testis.9wpc.12	Testis	9	63	Male
Testis.9wpc.13	Testis	9	63	Male
Testis.10wpc.14	Testis	10	70	Male
Testis.10wpc.15	Testis	10	70	Male
Testis.11wpc.16	Testis	11	77	Male
Testis.11wpc.17	Testis	11	77	Male
Testis.12wpc.18	Testis	12	84	Male
Testis.12wpc.19	Testis	12	84	Male
Testis.13wpc.20	Testis	13	91	Male
Testis.13wpc.21	Testis	13	91	Male
Testis.13wpc.22	Testis	13	91	Male
Testis.16wpc.23	Testis	16	112	Male
Testis.16wpc.24	Testis	16	112	Male
Testis.18wpc.26	Testis	18	126	Male
Testis.19wpc.27	Testis	19	133	Male
Testis.infant.28	Testis	infant	463	Male
Testis.infant.29	Testis	infant	463	Male
Testis.toddler.31	Testis	toddler	1375	Male
Testis.youngTeenager.32	Testis	youngTeenager	5025	Male
Testis.youngTeenager.33	Testis	youngTeenager	5025	Male
Testis.oldTeenager.34	Testis	oldTeenager	6485	Male
Testis.oldTeenager.35	Testis	oldTeenager	6485	Male
Testis.youngAdult.36	Testis	youngAdult	11230	Male
Testis.youngAdult.37	Testis	youngAdult	11230	Male
Testis.youngAdult.38	Testis	youngAdult	11230	Male
Testis.youngMidAge.39	Testis	youngMidAge	14880	Male
Testis.olderMidAge.40	Testis	olderMidAge	18530	Male
Testis.Senior.41	Testis	Senior	22180	Male

## Sheet: metabolic tissues
Table S2 Characteristics (age and gender) of metabolic tissues analysed in this study.
Sample	Tissue	age	age (days)	Sex
Heart.4wpc.1	Heart	4	28	Female
Heart.4wpc.2	Heart	4	28	Male
Heart.5wpc.3	Heart	5	35	Female
Heart.5wpc.4	Heart	5	35	Male
Heart.6wpc.5	Heart	6	42	Female
Heart.6wpc.6	Heart	6	42	Male
Heart.7wpc.7	Heart	7	49	Female
Heart.7wpc.8	Heart	7	49	Male
Heart.7wpc.9	Heart	7	49	Male
Heart.8wpc.10	Heart	8	56	Female
Heart.8wpc.11	Heart	8	56	Female
Heart.8wpc.12	Heart	8	56	Male
Heart.8wpc.13	Heart	8	56	Male
Heart.8wpc.14	Heart	8	56	Male
Heart.9wpc.15	Heart	9	63	Female
Heart.9wpc.16	Heart	9	63	Male
Heart.9wpc.17	Heart	9	63	Male
Heart.10wpc.19	Heart	10	70	Female
Heart.10wpc.20	Heart	10	70	Male
Heart.10wpc.21	Heart	10	70	Male
Heart.11wpc.22	Heart	11	77	Female
Heart.11wpc.23	Heart	11	77	Male
Heart.11wpc.24	Heart	11	77	Male
Heart.11wpc.25	Heart	11	77	Male
Heart.12wpc.27	Heart	12	84	Male
Heart.13wpc.28	Heart	13	91	Female
Heart.13wpc.30	Heart	13	91	Male
Heart.13wpc.31	Heart	13	91	Male
Heart.16wpc.33	Heart	16	112	Male
Heart.16wpc.34	Heart	16	112	Male
Heart.18wpc.36	Heart	18	126	Male
Heart.19wpc.35	Heart	19	133	Female
Heart.19wpc.37	Heart	19	133	Male
Heart.19wpc.38	Heart	19	133	Male
Heart.newborn.39	Heart	newborn	280	Female
Heart.newborn.41	Heart	newborn	280	Male
Heart.infant.43	Heart	infant	463	Female
Heart.infant.44	Heart	infant	463	Male
Heart.infant.45	Heart	infant	463	Male
Heart.toddler.46	Heart	toddler	1375	Female
Heart.toddler.47	Heart	toddler	1375	Male
Heart.teenager.48	Heart	teenager	5755	Male
Heart.youngAdult.49	Heart	youngAdult	11230	Male
Heart.olderMidAge.50	Heart	olderMidAge	18530	Male
Kidney.4wpc.1	Kidney	04	28	Male
Kidney.5wpc.2	Kidney	05	35	Female
Kidney.5wpc.3	Kidney	05	35	Male
Kidney.6wpc.4	Kidney	06	42	Female
Kidney.6wpc.5	Kidney	06	42	Male
Kidney.7wpc.6	Kidney	07	49	Female
Kidney.7wpc.7	Kidney	07	49	Male
Kidney.8wpc.8	Kidney	08	56	Female
Kidney.8wpc.9	Kidney	08	56	Male
Kidney.9wpc.11	Kidney	09	63	Male
Kidney.10wpc.12	Kidney	10	70	Female
Kidney.10wpc.13	Kidney	10	70	Female
Kidney.10wpc.14	Kidney	10	70	Female
Kidney.11wpc.15	Kidney	11	77	Female
Kidney.11wpc.16	Kidney	11	77	Male
Kidney.12wpc.17	Kidney	12	84	Female
Kidney.12wpc.18	Kidney	12	84	Male
Kidney.13wpc.19	Kidney	13	91	Female
Kidney.13wpc.20	Kidney	13	91	Male
Kidney.13wpc.21	Kidney	13	91	Male
Kidney.16wpc.23	Kidney	16	112	Male
Kidney.16wpc.24	Kidney	16	112	Male
Kidney.18wpc.25	Kidney	18	126	Female
Kidney.18wpc.26	Kidney	18	126	Female
Kidney.19wpc.30	Kidney	19	133	Male
Kidney.20wpc.28	Kidney	20	140	Female
Kidney.20wpc.29	Kidney	20	140	Male
Kidney.newborn.31	Kidney	newborn	280	Female
Kidney.newborn.32	Kidney	newborn	280	Female
Kidney.newborn.33	Kidney	newborn	280	Male
Kidney.infant.34	Kidney	infant	463	Female
Kidney.infant.36	Kidney	infant	463	Female
Kidney.infant.37	Kidney	infant	463	Male
Kidney.toddler.38	Kidney	toddler	1375	Female
Kidney.toddler.39	Kidney	toddler	1375	Male
Kidney.school.40	Kidney	school	3200	Female
Liver.4wpc.1	Liver	04	28	Female
Liver.4wpc.2	Liver	04	28	Male
Liver.4wpc.3	Liver	04	28	Male
Liver.4wpc.4	Liver	04	28	Male
Liver.5wpc.5	Liver	05	35	Female
Liver.5wpc.6	Liver	05	35	Male
Liver.6wpc.7	Liver	06	42	Female
Liver.6wpc.8	Liver	06	42	Male
Liver.7wpc.9	Liver	07	49	Female
Liver.7wpc.10	Liver	07	49	Male
Liver.7wpc.11	Liver	07	49	Male
Liver.7wpc.12	Liver	07	49	Male
Liver.8wpc.13	Liver	08	56	Female
Liver.8wpc.14	Liver	08	56	Female
Liver.8wpc.15	Liver	08	56	Male
Liver.8wpc.16	Liver	08	56	Male
Liver.9wpc.17	Liver	09	63	Female
Liver.9wpc.18	Liver	09	63	Male
Liver.9wpc.19	Liver	09	63	Male
Liver.10wpc.20	Liver	10	70	Female
Liver.10wpc.21	Liver	10	70	Female
Liver.10wpc.22	Liver	10	70	Male
Liver.10wpc.23	Liver	10	70	Male
Liver.11wpc.24	Liver	11	77	Female
Liver.11wpc.25	Liver	11	77	Male
Liver.11wpc.26	Liver	11	77	Male
Liver.12wpc.27	Liver	12	84	Male
Liver.13wpc.28	Liver	13	91	Female
Liver.16wpc.29	Liver	16	112	Female
Liver.16wpc.30	Liver	16	112	Male
Liver.18wpc.31	Liver	18	126	Female
Liver.18wpc.32	Liver	18	126	Female
Liver.18wpc.33	Liver	18	126	Male
Liver.19wpc.34	Liver	19	133	Female
Liver.19wpc.36	Liver	19	133	Male
Liver.20wpc.35	Liver	20	140	Female
Liver.20wpc.37	Liver	20	140	Male
Liver.newborn.38	Liver	newborn	280	Female
Liver.newborn.39	Liver	newborn	280	Male
Liver.infant.40	Liver	infant	463	Male
Liver.toddler.42	Liver	toddler	1375	Female
Liver.school.43	Liver	school	3200	Male
Liver.teenager.44	Liver	teenager	5755	Male
Liver.youngAdult.45	Liver	youngAdult	11230	Male
Liver.youngAdult.46	Liver	youngAdult	11230	Male
Liver.youngAdult.47	Liver	youngAdult	11230	Male
Liver.olderMidAge.48	Liver	olderMidAge	18530	Male
Liver.senior.49	Liver	senior	22180	Male
Liver.senior.50	Liver	senior	22180	Male

## Sheet: brain tissues 
Table S3 Characteristics (age and gender) of metabolic tissues analysed in this study.
Sample	Tissue	age	age (days)	Sex
Brain.5wpc.4	Brain	5	35	Female
Brain.7wpc.6	Brain	7	49	Female
Brain.8wpc.9	Brain	8	56	Female
Brain.8wpc.10	Brain	8	56	Female
Brain.9wpc.13	Brain	9	63	Female
Brain.10wpc.16	Brain	10	70	Female
Brain.11wpc.17	Brain	11	77	Female
Brain.13wpc.22	Brain	13	91	Female
Brain.16wpc.25	Brain	16	112	Female
Brain.19wpc.28	Brain	19	133	Female
Brain.20wpc.32	Brain	20	140	Female
Brain.newborn.34	Brain	newborn	280	Female
Brain.newborn.35	Brain	newborn	280	Female
Brain.toddler.38	Brain	toddler	1375	Female
Cerebellum.4wpc.1	Cerebellum	4	28	Female
Cerebellum.5wpc.4	Cerebellum	5	35	Female
Cerebellum.6wpc.6	Cerebellum	6	42	Female
Cerebellum.6wpc.7	Cerebellum	6	42	Female
Cerebellum.7wpc.10	Cerebellum	7	49	Female
Cerebellum.8wpc.13	Cerebellum	8	56	Female
Cerebellum.8wpc.14	Cerebellum	8	56	Female
Cerebellum.9wpc.17	Cerebellum	9	63	Female
Cerebellum.10wpc.19	Cerebellum	10	70	Female
Cerebellum.11wpc.21	Cerebellum	11	77	Female
Cerebellum.12wpc.25	Cerebellum	12	84	Female
Cerebellum.13wpc.28	Cerebellum	13	91	Female
Cerebellum.16wpc.31	Cerebellum	16	112	Female
Cerebellum.16wpc.32	Cerebellum	16	112	Female
Cerebellum.newborn.34	Cerebellum	newborn	280	Female
Cerebellum.newborn.35	Cerebellum	newborn	280	Female
Cerebellum.newborn.37	Cerebellum	newborn	280	Female
Cerebellum.infant.39	Cerebellum	infant	463	Female
Cerebellum.toddler.42	Cerebellum	toddler	1375	Female
Cerebellum.school.44	Cerebellum	school	3200	Female
Cerebellum.youngAdult.51	Cerebellum	youngAdult	11230	Female
Brain.4wpc.1	Brain	4	28	Male
Brain.4wpc.2	Brain	4	28	Male
Brain.4wpc.3	Brain	4	28	Male
Brain.5wpc.5	Brain	5	35	Male
Brain.7wpc.7	Brain	7	49	Male
Brain.7wpc.8	Brain	7	49	Male
Brain.8wpc.11	Brain	8	56	Male
Brain.8wpc.12	Brain	8	56	Male
Brain.9wpc.14	Brain	9	63	Male
Brain.9wpc.15	Brain	9	63	Male
Brain.11wpc.18	Brain	11	77	Male
Brain.11wpc.19	Brain	11	77	Male
Brain.11wpc.20	Brain	11	77	Male
Brain.12wpc.21	Brain	12	84	Male
Brain.13wpc.23	Brain	13	91	Male
Brain.13wpc.24	Brain	13	91	Male
Brain.16wpc.26	Brain	16	112	Male
Brain.18wpc.27	Brain	18	126	Male
Brain.19wpc.29	Brain	19	133	Male
Brain.19wpc.30	Brain	19	133	Male
Brain.20wpc.31	Brain	20	140	Male
Brain.newborn.33	Brain	newborn	280	Male
Brain.infant.37	Brain	infant	463	Male
Brain.toddler.39	Brain	toddler	1375	Male
Brain.toddler.40	Brain	toddler	1375	Male
Brain.school.41	Brain	school	3200	Male
Brain.school.42	Brain	school	3200	Male
Brain.teenager.43	Brain	teenager	5755	Male
Brain.teenager.44	Brain	teenager	5755	Male
Brain.teenager.45	Brain	teenager	5755	Male
Brain.youngAdult.47	Brain	youngAdult	11230	Male
Brain.youngAdult.48	Brain	youngAdult	11230	Male
Brain.youngAdult.49	Brain	youngAdult	11230	Male
Brain.youngMidAge.50	Brain	youngMidAge	14880	Male
Brain.youngMidAge.51	Brain	youngMidAge	14880	Male
Brain.olderMidAge.52	Brain	olderMidAge	18530	Male
Brain.olderMidAge.53	Brain	olderMidAge	18530	Male
Brain.senior.54	Brain	senior	22180	Male
Brain.senior.55	Brain	senior	22180	Male
Cerebellum.4wpc.2	Cerebellum	4	28	Male
Cerebellum.4wpc.3	Cerebellum	4	28	Male
Cerebellum.5wpc.5	Cerebellum	5	35	Male
Cerebellum.6wpc.8	Cerebellum	6	42	Male
Cerebellum.6wpc.9	Cerebellum	6	42	Male
Cerebellum.7wpc.11	Cerebellum	7	49	Male
Cerebellum.7wpc.12	Cerebellum	7	49	Male
Cerebellum.8wpc.15	Cerebellum	8	56	Male
Cerebellum.8wpc.16	Cerebellum	8	56	Male
Cerebellum.9wpc.18	Cerebellum	9	63	Male
Cerebellum.10wpc.20	Cerebellum	10	70	Male
Cerebellum.11wpc.22	Cerebellum	11	77	Male
Cerebellum.11wpc.23	Cerebellum	11	77	Male
Cerebellum.11wpc.24	Cerebellum	11	77	Male
Cerebellum.12wpc.26	Cerebellum	12	84	Male
Cerebellum.12wpc.27	Cerebellum	12	84	Male
Cerebellum.13wpc.29	Cerebellum	13	91	Male
Cerebellum.13wpc.30	Cerebellum	13	91	Male
Cerebellum.16wpc.33	Cerebellum	16	112	Male
Cerebellum.newborn.36	Cerebellum	newborn	280	Male
Cerebellum.infant.40	Cerebellum	infant	463	Male
Cerebellum.infant.41	Cerebellum	infant	463	Male
Cerebellum.toddler.43	Cerebellum	toddler	1375	Male
Cerebellum.school.45	Cerebellum	school	3200	Male
Cerebellum.school.46	Cerebellum	school	3200	Male
Cerebellum.teenager.47	Cerebellum	teenager	5755	Male
Cerebellum.teenager.48	Cerebellum	teenager	5755	Male
Cerebellum.teenager.49	Cerebellum	teenager	5755	Male
Cerebellum.teenager.50	Cerebellum	teenager	5755	Male
Cerebellum.youngAdult.52	Cerebellum	youngAdult	11230	Male
Cerebellum.youngAdult.53	Cerebellum	youngAdult	11230	Male
Cerebellum.youngMidAge.54	Cerebellum	youngMidAge	14880	Male
Cerebellum.youngMidAge.55	Cerebellum	youngMidAge	14880	Male
Cerebellum.olderMidAge.56	Cerebellum	olderMidAge	18530	Male
Cerebellum.olderMidAge.57	Cerebellum	olderMidAge	18530	Male
Cerebellum.senior.58	Cerebellum	senior	22180	Male
Cerebellum.senior.59	Cerebellum	senior	22180	Male
